# Supplementary material for: Untargeted Lipidomic Profiling of Dry Blood Spots Using SFC-HRMS
Source: Metabolites. 2021 May 11;11(5):305. doi: 10.3390/metabo11050305 (PMC8151068; doi:10.3390/metabo11050305)
Supplement: Supplementary file 1 [file metabolites-11-00305-s001.zip]

Archive with 1 entries (1 files):
- metabolites-1161845-supplementary.xlsx
