# Supplementary material for: Untargeted Lipidomic Profiling of Dry Blood Spots Using SFC-HRMS
Source: Metabolites. 2021 May 11;11(5):305. doi: 10.3390/metabo11050305 (PMC8151068; doi:10.3390/metabo11050305)
Supplement: Supplementary file 1 [file metabolites-11-00305-s001.zip › metabolites-1161845-supplementary.xlsx]

## Sheet: Sup_Table_1
Supplementary Table 1: List of internal standard (ISTD) used for the sample preparation with commercial references and concentration of the master solution.
ISTD	formulas	Masse (g/mol)	Reference	Concentration (ng/µL)
LPC 11:0	C19H40NO7P	425.254	AVA-855376C	25
LPE 13:0	C18H38NO7P	411.239	AVA-110696	10
PC(13:0/13:0)	C34H68NO8P	649.468	AVA-850340C	50
PE(12:0/12:0)	C29H58NO8P	579.39	AVA-850702P	55
Cer(d18:1/12:0 )	C30H59NO3	481.449	AVA-860512P	20
LacCer(d18:1/12:0)	C42H79NO13	805.555	AVA-860545P	60
GlcCer(d18:1/12:0)	C36H69NO8	643.502	AVA-860544P	25
SM(d18:1/12:0)	C35H71N2O6P	646.505	AVA-860583P	50
TG(17:0/17:1/17:0) (d5)	C54H97D5O6	851.798	AVA-110544	25
FA 17:0	C17H34O2	270.256	SIGMA-H3500	50
CE 17:0	C44H78O2	638.6	AVA-700186M	10
(1,2)-DG(12:0/12:0)	C27H52O5	456.382	AVA-800812P	50
PI(15:0/18:1) (d7)	C42H75D7NO13P	846.596	AVA-791641C	15
PS(12:0/12:0)	C30H57NO10PNa	645.362	AVA-840038P	30
PG(12:0/12:0)	C30H58O10PNa	632.366	AVA-84435P	10

## Sheet: Sup_Table_2
Supplementary Table 2: MS-DIAL parameters for the 3 data processing methods.
		Method 1	Method 2	Method 3
	Lipid class	CE/TG/free cholesterol	CER/PC/MHC/SM/LPC/CAR/PE/DHC/LPE	FA/PG/PI/PS
	Ionization mode	Positive	Positive	Negative
DATA COLLECTION	MS1 tolerance (Da)	0.002	0.002	0.002
	RT begin (min)	0.7	3.1	2.9
	RT end (min)	2.8	6.3	8.6
	Mass range begin (Da)	360	400	200
	Mass range end (Da)	1000	1000	950
	Max charged number	1	1	1
PEAK DETECTION	Minimum peak height	2000	2000	1000
	Mass slice width (Da)	0.016	0.0017	0.016
	smoothing method	linear weighted moving average	linear weighted moving average	linear weighted moving average
	smoothing level	3	2	2
	Minimum peak width	5	3	3
IDENTIFICATION	TXT file	In-house DB	In-house DB	In-house DB
	RT tolerance (min)	0.08	0.05	0.1
	Accurate mass tolerance (Da)	0.008	0.008	0.008
	Identification score cut off	0.85	0.85	0.85
ALIGNMENT	RT tolerance (min)	0.05	0.05	0.05
	MS1 tolerance (Da)	0.005	0.005	0.005

## Sheet: Sup_Table_3
Supplementary Table 3: Home made data base for 17 lipid class with the precise mass/z (MZ), the retention time (RT), the adduct detected and the identification level according to the metabolomic society.
Metabolite	MZ	RT (min)	adduct	Identification level
CE 12:0	591.511	0.8	[M+Na]+	2
CE 14:0	619.542	0.82	[M+Na]+	2
CE 14:1	617.527	0.82	[M+Na]+	3
CE 15:0	633.558	0.82	[M+Na]+	2
CE 15:1	631.542	0.82	[M+Na]+	3
CE 16:0	647.574	0.82	[M+Na]+	2
CE 16:1	645.558	0.82	[M+Na]+	3
CE 16:2	643.542	0.82	[M+Na]+	3
CE 17:0	661.589	0.82	[M+Na]+	1
CE 17:1	659.574	0.82	[M+Na]+	3
CE 18:0	675.605	0.82	[M+Na]+	2
CE 18:1	673.589	0.82	[M+Na]+	3
CE 18:2	671.574	0.85	[M+Na]+	3
CE 18:3	669.558	0.87	[M+Na]+	3
CE 19:0	689.621	0.84	[M+Na]+	2
CE 20:0	703.636	0.84	[M+Na]+	2
CE 20:1	701.621	0.84	[M+Na]+	3
CE 20:2	699.605	0.87	[M+Na]+	3
CE 20:3	697.589	0.87	[M+Na]+	3
CE 20:4	695.574	1.02	[M+Na]+	3
CE 20:5	693.558	1.05	[M+Na]+	3
CE 22:0	731.668	0.9	[M+Na]+	2
CE 22:1	729.652	0.9	[M+Na]+	3
CE 22:2	727.636	0.9	[M+Na]+	3
CE 22:4	723.605	0.9	[M+Na]+	3
CE 22:5	721.589	0.9	[M+Na]+	3
CE 22:6	719.574	1.1	[M+Na]+	3
CE 24:1	757.683	1	[M+Na]+	3
Cholesterol	369.352	2.4	[M+H]+	1
TG 36:0	656.582	0.95	[M+NH4]+	3
TG 42:1	738.661	0.96	[M+NH4]+	3
TG 44:0	768.708	0.96	[M+NH4]+	3
TG 44:1	766.692	0.97	[M+NH4]+	3
TG 46:0	796.739	0.98	[M+NH4]+	3
TG 46:1	794.723	0.99	[M+NH4]+	3
TG 46:2	792.708	1.01	[M+NH4]+	3
TG 46:3	790.692	1.05	[M+NH4]+	3
TG 47:1	808.739	1	[M+NH4]+	3
TG 47:2	806.723	1.05	[M+NH4]+	3
TG 48:0	824.77	1.01	[M+NH4]+	3
TG 48:1	822.755	1.03	[M+NH4]+	3
TG 48:2	820.739	1.08	[M+NH4]+	3
TG 48:3	818.723	1.15	[M+NH4]+	3
TG 49:1	836.77	1.08	[M+NH4]+	3
TG 49:2	834.755	1.11	[M+NH4]+	3
TG 49:6	826.692	1.09	[M+NH4]+	3
TG 49:7	824.676	1.15	[M+NH4]+	3
TG 50:0	852.801	1.04	[M+NH4]+	3
TG 50:1	850.786	1.11	[M+NH4]+	3
TG 50:2	848.77	1.18	[M+NH4]+	3
TG 50:3	846.755	1.19	[M+NH4]+	3
TG 50:4	844.739	1.21	[M+NH4]+	3
TG 51:1	864.801	1.17	[M+NH4]+	3
TG 51:2	862.786	1.18	[M+NH4]+	3
TG 51:7	852.708	1.19	[M+NH4]+	3
TG 52:1	878.817	1.18	[M+NH4]+	3
TG 52:2	876.801	1.2	[M+NH4]+	3
TG 52:3	874.786	1.22	[M+NH4]+	3
TG 52:4	872.77	1.25	[M+NH4]+	3
TG 52:5	870.755	1.28	[M+NH4]+	3
TG 54:2	904.833	1.23	[M+NH4]+	3
TG 54:3	902.817	1.26	[M+NH4]+	3
TG 54:4	900.801	1.35	[M+NH4]+	3
TG 54:5	898.786	1.2	[M+NH4]+	3
TG 54:6	896.77	1.26	[M+NH4]+	3
TG 54:8	892.739	1.74	[M+NH4]+	3
TG 56:10	916.739	2.02	[M+NH4]+	3
TG 56:3	930.848	1.29	[M+NH4]+	3
TG 56:4	928.833	1.37	[M+NH4]+	3
TG 56:5	926.817	1.43	[M+NH4]+	3
TG 56:6	924.801	1.7	[M+NH4]+	3
TG 56:7	922.786	1.77	[M+NH4]+	3
TG 56:8	920.77	1.88	[M+NH4]+	3
TG 56:9	918.755	1.97	[M+NH4]+	3
TG 58:10	944.77	2.08	[M+NH4]+	3
TG 58:11	942.755	2.09	[M+NH4]+	3
TG 58:5	954.848	1.78	[M+NH4]+	3
TG 58:7	950.817	1.97	[M+NH4]+	3
TG 58:8	948.801	2.01	[M+NH4]+	3
TG 58:9	946.786	2.03	[M+NH4]+	3
TG 59:11	956.77	2.09	[M+NH4]+	3
TG 60:10	972.801	2.09	[M+NH4]+	3
TG 60:11	970.786	2.1	[M+NH4]+	3
TG 60:12	968.77	2.11	[M+NH4]+	3
TG 60:13	966.755	2.15	[M+NH4]+	3
TG 60:7	978.848	2.01	[M+NH4]+	3
TG 60:8	976.833	2.04	[M+NH4]+	3
TG 60:9	974.817	2.07	[M+NH4]+	3
TG(17:0/17:1/17:0)D5	869.833	1.17	[M+NH4]+	1
(1,2) DG (12:0/12:0)	479.37	2.12	[(M+H)-H20]+	1
(1,2) DG 30a:0	563.465	2.35	[(M+H)-H20]+	3
(1,2) DG 30a:1	561.449	2.37	[(M+H)-H20]+	3
(1,2) DG 32a:0	591.496	2.37	[(M+H)-H20]+	3
(1,2) DG 34a:0	439.378	2.5	[(M+H)-H20]+	3
(1,2) DG 34a:1	523.472	2.43	[(M+H)-H20]+	3
(1,2) DG 34a:2	521.456	2.45	[(M+H)-H20]+	3
(1,2) DG 34a:3	551.503	2.46	[(M+H)-H20]+	3
(1,2) DG 36a:0	579.535	2.52	[(M+H)-H20]+	3
(1,2) DG 36a:1	577.519	2.47	[(M+H)-H20]+	3
(1,2) DG 36a:2	575.503	2.47	[(M+H)-H20]+	3
(1,2) DG 36a:3	573.488	2.49	[(M+H)-H20]+	3
(1,2) DG 36a:4	607.566	2.36	[(M+H)-H20]+	3
(1,2) DG 36a:5	605.55	2.37	[(M+H)-H20]+	3
(1,2) DG 38a:2	603.535	2.35	[(M+H)-H20]+	3
(1,2) DG 38a:3	601.519	2.34	[(M+H)-H20]+	3
(1,2) DG 38a:4	599.503	2.38	[(M+H)-H20]+	3
(1,2) DG 38a:5	597.488	2.54	[(M+H)-H20]+	3
(1,2) DG 38a:6	631.566	2.42	[(M+H)-H20]+	3
(1,2) DG 40a:4	629.55	2.62	[(M+H)-H20]+	3
(1,2) DG 40a:5	627.535	2.64	[(M+H)-H20]+	3
(1,2) DG 40a:6	625.519	2.58	[(M+H)-H20]+	3
(1,2) DG 40a:7	623.503	2.6	[(M+H)-H20]+	3
(1,2) DG 40a:8	655.566	2.62	[(M+H)-H20]+	3
(1,2) DG 40a:9	653.55	2.64	[(M+H)-H20]+	3
(1,2) DG 42a:10	651.535	2.67	[(M+H)-H20]+	3
(1,2) DG 42a:6	649.519	2.61	[(M+H)-H20]+	3
(1,2) DG 42a:6	647.503	2.61	[(M+H)-H20]+	3
(1,2) DG 42a:7	645.488	2.62	[(M+H)-H20]+	3
(1,2) DG 42a:8	671.503	2.64	[(M+H)-H20]+	3
(1,2) DG 42a:8	679.566	2.64	[(M+H)-H20]+	3
(1,2) DG 42a:9	680.569	2.66	[(M+H)-H20]+	3
(1,3) DG 30a:0	563.465	2.78	[(M+H)-H20]+	3
(1,3) DG 30a:1	561.449	2.47	[(M+H)-H20]+	3
(1,3) DG 32a:0	591.496	2.47	[(M+H)-H20]+	3
(1,3) DG 34a:0	439.378	2.49	[(M+H)-H20]+	3
(1,3) DG 34a:1	523.472	2.62	[(M+H)-H20]+	3
(1,3) DG 34a:2	521.456	2.55	[(M+H)-H20]+	3
(1,3) DG 34a:3	551.503	2.57	[(M+H)-H20]+	3
(1,3) DG 36a:0	579.535	2.58	[(M+H)-H20]+	3
(1,3) DG 36a:1	577.519	2.64	[(M+H)-H20]+	3
(1,3) DG 36a:2	575.503	2.64	[(M+H)-H20]+	3
(1,3) DG 36a:3	573.488	2.59	[(M+H)-H20]+	3
(1,3) DG 36a:4	607.566	2.61	[(M+H)-H20]+	3
(1,3) DG 36a:5	605.55	2.48	[(M+H)-H20]+	3
(1,3) DG 38a:2	603.535	2.49	[(M+H)-H20]+	3
(1,3) DG 38a:3	601.519	2.47	[(M+H)-H20]+	3
(1,3) DG 38a:4	599.503	2.46	[(M+H)-H20]+	3
(1,3) DG 38a:5	597.488	2.5	[(M+H)-H20]+	3
(1,3) DG 38a:6	631.566	2.66	[(M+H)-H20]+	3
(1,3) DG 40a:4	629.55	2.54	[(M+H)-H20]+	3
(1,3) DG 40a:5	627.535	2.74	[(M+H)-H20]+	3
(1,3) DG 40a:6	625.519	2.76	[(M+H)-H20]+	3
(1,3) DG 40a:7	623.503	2.7	[(M+H)-H20]+	3
(1,3) DG 40a:8	655.566	2.72	[(M+H)-H20]+	3
(1,3) DG 40a:9	653.55	2.74	[(M+H)-H20]+	3
(1,3) DG 42a:10	651.535	2.76	[(M+H)-H20]+	3
(1,3) DG 42a:6	649.519	2.79	[(M+H)-H20]+	3
(1,3) DG 42a:6	647.503	2.73	[(M+H)-H20]+	3
(1,3) DG 42a:7	645.488	2.73	[(M+H)-H20]+	3
(1,3) DG 42a:8	671.503	2.74	[(M+H)-H20]+	3
(1,3) DG 42a:8	679.566	2.76	[(M+H)-H20]+	3
(1,3) DG 42a:9	680.569	2.76	[(M+H)-H20]+	3
FA 14:0	227.202	2.98	[M-H]-	2
FA 15:0	241.217	2.99	[M-H]-	2
FA 16:0	255.233	3	[M-H]-	2
FA 16:1	253.217	3.03	[M-H]-	3
FA 16:1 (OH)	269.212	3.31	[M-H]-	3
FA 17:0	269.249	3.01	[M-H]-	1
FA 17:1	267.233	3.03	[M-H]-	3
FA 18:0	283.264	3.02	[M-H]-	2
FA 18:0 (OH)	299.259	3.74	[M-H]-	3
FA 18:1	281.249	3.04	[M-H]-	3
FA 18:1 (OH)	297.244	3.29	[M-H]-	3
FA 18:2	279.233	3.08	[M-H]-	3
FA 18:3	277.217	3.1	[M-H]-	3
FA 18:4	275.202	3.15	[M-H]-	3
FA 19:0	297.28	3.03	[M-H]-	2
FA 19:1	295.264	3.04	[M-H]-	3
FA 20:0	311.296	3.03	[M-H]-	2
FA 20:1	309.28	3.06	[M-H]-	3
FA 20:2	307.264	3.08	[M-H]-	3
FA 20:3	305.249	3.1	[M-H]-	3
FA 20:4	303.233	3.17	[M-H]-	3
FA 20:5	301.217	3.2	[M-H]-	3
FA 21:0	325.311	3.04	[M-H]-	2
FA 22:0	339.327	3.05	[M-H]-	2
FA 22:4	331.264	3.14	[M-H]-	3
FA 22:5	329.249	3.17	[M-H]-	3
FA 22:6	327.233	3.32	[M-H]-	3
FA 23:0	353.343	3.05	[M-H]-	2
FA 24:0	367.358	3.06	[M-H]-	2
FA 24:1	365.343	3.08	[M-H]-	3
FA 24:4	359.296	3.14	[M-H]-	3
FA 24:5	357.28	3.17	[M-H]-	3
FA 24:6	355.264	3.21	[M-H]-	3
FA 26:0	395.389	3.07	[M-H]-	2
Cer (d18:0/C16:0(OH))	538.519	3.42	[(M+H)-H2O]+	3
Cer (d18:0/C16:0)	522.524	3.21	[(M+H)-H2O]+	1
Cer (d18:0/C18:0)	550.556	3.22	[(M+H)-H2O]+	2
Cer (d18:0/C19:0)	564.571	3.22	[(M+H)-H2O]+	2
Cer (d18:0/C20:0)	578.587	3.22	[(M+H)-H2O]+	2
Cer (d18:0/C22:0)	606.618	3.23	[(M+H)-H2O]+	2
Cer (d18:0/C23:0)	620.634	3.23	[(M+H)-H2O]+	2
Cer (d18:0/C24:0)	634.65	3.23	[(M+H)-H2O]+	2
Cer (d18:0/C26:0)	662.681	3.23	[(M+H)-H2O]+	2
Cer (d18:1/C12:0)	464.446	3.26	[(M+H)-H2O]+	3
Cer (d18:1/C14:0)	492.478	3.27	[(M+H)-H2O]+	3
Cer (d18:1/C15:0)	506.493	3.27	[(M+H)-H2O]+	3
Cer (d18:1/C16:0(OH))	536.504	3.58	[(M+H)-H2O]+	3
Cer (d18:1/C16:0)	520.509	3.27	[(M+H)-H2O]+	3
Cer (d18:1/C16:1)	518.493	3.29	[(M+H)-H2O]+	3
Cer (d18:1/C18:0)	548.54	3.28	[(M+H)-H2O]+	3
Cer (d18:1/C18:1)	546.524	3.28	[(M+H)-H2O]+	3
Cer (d18:1/C19:0)	562.556	3.27	[(M+H)-H2O]+	3
Cer (d18:1/C20:0)	576.571	3.28	[(M+H)-H2O]+	3
Cer (d18:1/C20:1)	574.556	3.3	[(M+H)-H2O]+	3
Cer (d18:1/C21:0)	590.587	3.28	[(M+H)-H2O]+	3
Cer (d18:1/C21:1)	588.571	3.29	[(M+H)-H2O]+	3
Cer (d18:1/C22:0)	604.603	3.28	[(M+H)-H2O]+	3
Cer (d18:1/C22:1)	602.587	3.31	[(M+H)-H2O]+	3
Cer (d18:1/C23:0)	618.618	3.28	[(M+H)-H2O]+	3
Cer (d18:1/C23:1)	616.603	3.31	[(M+H)-H2O]+	3
Cer (d18:1/C24:0(OH))	648.629	3.31	[(M+H)-H2O]+	3
Cer (d18:1/C24:0)	632.634	3.29	[(M+H)-H2O]+	3
Cer (d18:1/C24:1)	630.618	3.31	[(M+H)-H2O]+	3
Cer (d18:1/C25:0)	646.65	3.29	[(M+H)-H2O]+	3
Cer (d18:1/C25:1)	644.634	3.31	[(M+H)-H2O]+	3
Cer (d18:1/C26:0)	660.665	3.29	[(M+H)-H2O]+	3
Cer (d18:1/C26:1)	658.65	3.31	[(M+H)-H2O]+	3
Cer (d18:2/C22:1)	600.571	3.35	[(M+H)-H2O]+	3
Cer (d18:2/C23:1)	614.587	3.35	[(M+H)-H2O]+	3
Cer (d18:2/C24:1)	628.603	3.35	[(M+H)-H2O]+	3
PC (13:0/13:0)	650.476	4.3	[M+H]+	1
PC 28a:0	678.507	4.29	[M+H]+	3
PC 30a:0	706.538	4.27	[M+H]+	3
PC 30a:1	704.522	4.29	[M+H]+	3
PC 30e:0	692.559	4.22	[M+H]+	3
PC 32a:0	734.569	4.27	[M+H]+	3
PC 32a:1	732.554	4.28	[M+H]+	3
PC 32a:2	730.538	4.31	[M+H]+	3
PC 32a:3	728.522	4.33	[M+H]+	3
PC 32e:0	720.59	4.22	[M+H]+	3
PC 32e:1	718.575	4.23	[M+H]+	3
PC 32p:0	718.575	4.26	[M+H]+	3
PC 34a:0	762.601	4.27	[M+H]+	3
PC 34a:1	760.585	4.28	[M+H]+	3
PC 34a:2	758.569	4.3	[M+H]+	3
PC 34a:3	756.554	4.31	[M+H]+	3
PC 34a:4	754.538	4.32	[M+H]+	3
PC 34e:0	748.621	4.21	[M+H]+	3
PC 34e:1	746.606	4.23	[M+H]+	3
PC 34e:2	744.59	4.25	[M+H]+	3
PC 34p:0	746.606	4.23	[M+H]+	3
PC 34p:1	744.59	4.25	[M+H]+	3
PC 36a:1	788.616	4.27	[M+H]+	3
PC 36a:2	786.601	4.29	[M+H]+	3
PC 36a:3	784.585	4.31	[M+H]+	3
PC 36a:4	782.569	4.31	[M+H]+	3
PC 36a:5	780.554	4.33	[M+H]+	3
PC 36a:6	778.538	4.35	[M+H]+	3
PC 36e:0	776.653	4.2	[M+H]+	3
PC 36e:1	774.637	4.22	[M+H]+	3
PC 36e:2 //PC 36p:1	772.621	4.24	[M+H]+	3
PC 36e:3 //PC 36p:2	770.606	4.25	[M+H]+	3
PC 36e:4 //PC 36p:3	768.59	4.25	[M+H]+	3
PC 36p:0	774.637	4.22	[M+H]+	3
PC 38a:2	814.632	4.28	[M+H]+	3
PC 38a:3	812.616	4.31	[M+H]+	3
PC 38a:4	810.601	4.31	[M+H]+	3
PC 38a:5	808.585	4.32	[M+H]+	3
PC 38a:6	806.569	4.34	[M+H]+	3
PC 38a:7	804.554	4.36	[M+H]+	3
PC 38a:8	802.538	4.39	[M+H]+	3
PC 38e:0	804.684	4.21	[M+H]+	3
PC 38e:1 //PC 38p:0	802.668	4.23	[M+H]+	3
PC 38e:2 //PC 38p:1	800.653	4.23	[M+H]+	3
PC 38e:3 //PC 38p:2	798.637	4.24	[M+H]+	3
PC 38e:4 //PC 38p:3	796.621	4.25	[M+H]+	3
PC 40a:0	846.695	4.24	[M+H]+	3
PC 40a:1	844.679	4.26	[M+H]+	3
PC 40a:10	826.538	4.39	[M+H]+	3
PC 40a:2	842.663	4.29	[M+H]+	3
PC 40a:3	840.648	4.3	[M+H]+	3
PC 40a:4	838.632	4.31	[M+H]+	3
PC 40a:5	836.616	4.32	[M+H]+	3
PC 40a:6	834.601	4.33	[M+H]+	3
PC 40a:7	832.585	4.35	[M+H]+	3
PC 40a:8	830.569	4.37	[M+H]+	3
PC 40e:1 //PC 40p:0	830.7	4.22	[M+H]+	3
PC 40e:2 //PC 40p:1	828.684	4.23	[M+H]+	3
PC 40e:3 //PC 40p:2	826.668	4.25	[M+H]+	3
PC 40e:4 //PC 40p:3	824.653	4.25	[M+H]+	3
PC 42a:0	874.726	4.25	[M+H]+	3
PC 42a:1	872.71	4.25	[M+H]+	3
PC 42a:10	854.569	4.39	[M+H]+	3
PC 42a:11	852.554	4.4	[M+H]+	3
PC 42a:2	870.695	4.27	[M+H]+	3
PC 42a:3	868.679	4.3	[M+H]+	3
PC 42a:4	866.663	4.29	[M+H]+	3
PC 42a:5	864.648	4.31	[M+H]+	3
PC 42a:6	862.632	4.32	[M+H]+	3
PC 42a:7	860.616	4.35	[M+H]+	3
PC 42a:8	858.601	4.36	[M+H]+	3
PC 42a:9	856.585	4.38	[M+H]+	3
PC 42e:3	854.7	4.24	[M+H]+	3
PC 42e:4	852.684	4.25	[M+H]+	3
PC 42p:1	856.715	4.23	[M+H]+	3
PC 42p:2	854.7	4.24	[M+H]+	3
PC 42p:3	852.684	4.25	[M+H]+	3
PC 44a:10	882.601	4.25	[M+H]+	3
PC 44a:11	880.585	4.43	[M+H]+	3
PC 44a:12	878.569	4.43	[M+H]+	3
PC 44a:6	890.663	4.32	[M+H]+	3
PC 44a:7	888.648	4.34	[M+H]+	3
PC 44a:8	886.632	4.37	[M+H]+	3
PC 44a:9	884.616	4.39	[M+H]+	3
GlcCer(d18:1/12:0)	626.499	4.58	[(M+H)-H2O]+	1
MHCer(d18:1/C16:0)	682.562	4.55	[(M+H)-H2O]+	1
MHCer(d18:1/C20:0)	738.624	4.53	[(M+H)-H2O]+	3
MHCer(d18:1/C22:0)	766.656	4.52	[(M+H)-H2O]+	3
MHCer(d18:1/C22:1)	764.64	4.56	[(M+H)-H2O]+	3
MHCer(d18:1/C24:0)	794.687	4.51	[(M+H)-H2O]+	3
MHCer(d18:1/C24:1)	792.671	4.53	[(M+H)-H2O]+	3
SM(d18:1/C12:0)	647.512	4.62	[M+H]+	1
SM 34:0;O2	705.591	4.47	[M+H]+	3
SM 36:0;O2	733.622	4.43	[M+H]+	3
SM 40:0;O2	789.684	4.41	[M+H]+	3
SM 42:0;O2	817.716	4.41	[M+H]+	3
SM 42:1;O2	675.544	4.59	[M+H]+	3
SM 43:1;O2	689.559	4.59	[M+H]+	3
SM 34:1;O2	703.575	4.58	[M+H]+	3
SM 34:2;O2	701.559	4.6	[M+H]+	3
SM 35:1;O2	717.591	4.58	[M+H]+	3
SM 36:1;O2	731.606	4.57	[M+H]+	3
SM 36:2;O2	729.591	4.58	[M+H]+	3
SM 37:1;O2	745.622	4.58	[M+H]+	3
SM 38:1;O2	759.637	4.56	[M+H]+	3
SM 38:2;O2	757.622	4.58	[M+H]+	3
SM 39:1;O2	773.653	4.56	[M+H]+	3
SM 39:2:O2	771.637	4.58	[M+H]+	3
SM 40:1;O2	787.669	4.55	[M+H]+	3
SM 40:2;O2	785.653	4.58	[M+H]+	3
SM 41:1;O2	801.684	4.55	[M+H]+	3
SM 41:2;O2	799.669	4.57	[M+H]+	3
SM 42:1;O2	815.7	4.55	[M+H]+	3
SM 42:2;O2	813.684	4.57	[M+H]+	3
SM 43:1;O2	829.716	4.54	[M+H]+	3
SM 43:2;O2	827.7	4.56	[M+H]+	3
SM 44:1;O2	843.731	4.52	[M+H]+	3
SM 44:2;O2	841.716	4.56	[M+H]+	3
LPC 11a:0	426.262	4.85	[M+H]+	1
LPC 12a:0	440.277	4.82	[M+H]+	2
LPC 13a:0	454.293	4.82	[M+H]+	2
LPC 14a:0	468.308	4.81	[M+H]+	2
LPC 15a:0	482.324	4.8	[M+H]+	2
LPC 16a:0	496.34	4.8	[M+H]+	2
LPC 16a:1	494.324	4.82	[M+H]+	3
LPC 16e:0	482.361	4.72	[M+H]+	2
LPC 16p:1	478.329	4.79	[M+H]+	3
LPC 17a:0	510.355	4.78	[M+H]+	2
LPC 17a:1	508.34	4.81	[M+H]+	3
LPC 18a:0	524.371	4.77	[M+H]+	2
LPC 18a:1	522.355	4.81	[M+H]+	3
LPC 18a:2	520.34	4.83	[M+H]+	3
LPC 18a:3	518.324	4.86	[M+H]+	3
LPC 18p:0	508.376	4.7	[M+H]+	2
LPC 18p:1	506.361	4.77	[M+H]+	3
LPC 19a:0	538.387	4.76	[M+H]+	2
LPC 20a:0	552.402	4.74	[M+H]+	2
LPC 20a:3	546.355	4.83	[M+H]+	3
LPC 20a:4	544.34	4.86	[M+H]+	3
LPC 20a:5	542.324	4.89	[M+H]+	3
LPC 22a:5	570.355	4.87	[M+H]+	3
LPC 22a:6	568.34	4.91	[M+H]+	3
LPC 24a:0	608.465	4.72	[M+H]+	2
CAR 16:0	400.342	4.81	[M+H]+	2
CAR 16:1	398.326	4.85	[M+H]+	3
CAR 18:0	428.373	4.79	[M+H]+	2
CAR 18:1	426.358	4.82	[M+H]+	3
CAR 2:0	204.123	5.37	[M+H]+	2
CAR 20:4	448.342	4.88	[M+H]+	3
CAR 3:0	218.139	5.24	[M+H]+	2
CAR 4:0(OH)	248.149	5.63	[M+H]+	3
CAR 6:1	258.17	5.38	[M+H]+	3
CAR 8:1(OH)	302.196	4.97	[M+H]+	3
Carnitine	162.112	5.78	[M+H]+	1
PE (12:0/12:0)	580.397	5.47	[M+H]+	1
PE 30a:0	664.491	5.39	[M+H]+	3
PE 32a:0	692.522	5.39	[M+H]+	3
PE 32a:1	690.507	5.41	[M+H]+	3
PE 32a:2	688.491	5.44	[M+H]+	3
PE 32e:0	678.543	5.27	[M+H]+	3
PE 32p:0	676.528	5.31	[M+H]+	3
PE 34a:1	718.538	5.4	[M+H]+	3
PE 34a:2	716.522	5.42	[M+H]+	3
PE 34a:3	714.507	5.45	[M+H]+	3
PE 34a:4	712.491	5.48	[M+H]+	3
PE 34e:0	706.575	5.25	[M+H]+	3
PE 34e:1	704.559	5.27	[M+H]+	3
PE 34p:0	704.559	5.27	[M+H]+	3
PE 34p:1	702.543	5.31	[M+H]+	3
PE 34p:2	700.528	5.3	[M+H]+	3
PE 36a:0	748.585	5.33	[M+H]+	3
PE 36a:1	746.569	5.39	[M+H]+	3
PE 36a:2	744.554	5.41	[M+H]+	3
PE 36a:3	742.538	5.44	[M+H]+	3
PE 36a:4	740.522	5.45	[M+H]+	3
PE 36a:5	738.507	5.48	[M+H]+	3
PE 36a:6	736.491	5.5	[M+H]+	3
PE 36e:1	730.575	5.3	[M+H]+	3
PE 36e:2	728.559	5.28	[M+H]+	3
PE 36e:3	726.543	5.26	[M+H]+	3
PE 36e:4	724.528	5.32	[M+H]+	3
PE 36e:5	722.512	5.3	[M+H]+	3
PE 36p:0	730.575	5.3	[M+H]+	3
PE 38a:1	774.601	5.39	[M+H]+	3
PE 38a:2	772.585	5.38	[M+H]+	3
PE 38a:3	770.569	5.41	[M+H]+	3
PE 38a:4	768.554	5.43	[M+H]+	3
PE 38a:5	766.538	5.47	[M+H]+	3
PE 38a:6	764.522	5.49	[M+H]+	3
PE 38a:7	762.507	5.52	[M+H]+	3
PE 38a:8	760.491	5.57	[M+H]+	3
PE 38e:1	760.621	5.25	[M+H]+	3
PE 38e:2	758.606	5.27	[M+H]+	3
PE 38e:3	756.59	5.3	[M+H]+	3
PE 38e:5	752.559	5.3	[M+H]+	3
PE 38e:6	750.543	5.33	[M+H]+	3
PE 38p:0	760.621	5.25	[M+H]+	3
PE 38p:1	758.606	5.27	[M+H]+	3
PE 40a:1	802.632	5.37	[M+H]+	3
PE 40a:2	800.616	5.38	[M+H]+	3
PE 40a:3	798.616	5.38	[M+H]+	3
PE 40a:4	796.601	5.41	[M+H]+	3
PE 40a:5	794.569	5.46	[M+H]+	3
PE 40a:6	792.554	5.47	[M+H]+	3
PE 40a:7	790.538	5.49	[M+H]+	3
PE 40a:8	788.522	5.53	[M+H]+	3
PE 40a:9	786.507	5.57	[M+H]+	3
PE 40e:1 // PE 40p:0	788.653	5.25	[M+H]+	3
PE 40e:2	786.637	5.27	[M+H]+	3
PE 40p:0	788.653	5.25	[M+H]+	3
PE 40e:7	776.559	5.34	[M+H]+	3
PE 42a:10	812.522	5.57	[M+H]+	3
PE 42a:11	810.507	5.63	[M+H]+	3
PE 42a:1	830.663	5.35	[M+H]+	3
PE 42a:2	828.648	5.37	[M+H]+	3
PE 42a:3	826.632	5.38	[M+H]+	3
PE 42a:4	824.616	5.38	[M+H]+	3
PE 42a:5	822.601	5.45	[M+H]+	3
PE 42a:6	820.585	5.46	[M+H]+	3
PE 42a:7	818.569	5.51	[M+H]+	3
PE 42a:8	816.554	5.53	[M+H]+	3
PE 42a:9	814.538	5.53	[M+H]+	3
PE 44a:12	836.522	5.62	[M+H]+	3
PE 44a:3	854.663	5.38	[M+H]+	3
PE 44a:4	852.648	5.38	[M+H]+	3
PE 44a:5	850.632	5.41	[M+H]+	3
LacCer (d18:1/C16:0)	862.625	5.5	[M+H]+	1
LacCer (d18:1/C22:0)	946.719	5.46	[M+H]+	3
LacCer(d18:1/12:0)	806.562	5.54	[M+H]+	3
LPE 13a:0	412.246	6.1	[M+H]+	1
LPE 16a:0	454.293	6.03	[M+H]+	2
LPE 16a:1	452.277	6.1	[M+H]+	3
LPE 18a:0	482.324	6	[M+H]+	2
LPE 18a:1	480.308	6.03	[M+H]+	3
LPE 18a:2	478.293	6.1	[M+H]+	3
LPE 20a:4	502.293	6.15	[M+H]+	3
LPE 22:6	526.293	6.2	[M+H]+	3
PG (12:0/12:0)	609.377	6.76	[M-H]-	1
PG 32a:0	721.503	6.72	[M-H]-	3
PG 32a:1	719.487	6.72	[M-H]-	3
PG 34a:1	747.518	6.72	[M-H]-	3
PG 34a:2	745.503	6.73	[M-H]-	3
PG 34a:3	743.487	6.73	[M-H]-	3
PG 35a:1	761.534	6.72	[M-H]-	3
PG 36a:1	775.549	6.72	[M-H]-	3
PG 36a:2	773.534	6.72	[M-H]-	3
PG 36a:3	771.518	6.72	[M-H]-	3
PG 36a:4	769.503	6.72	[M-H]-	3
PG 36a:5	767.487	6.72	[M-H]-	3
PG 38a:4	797.534	6.72	[M-H]-	3
PG 38a:5	795.518	6.72	[M-H]-	3
PG 38a:6	793.503	6.72	[M-H]-	3
PG 40a:4	825.565	6.72	[M-H]-	3
PG 40a:5	823.549	6.72	[M-H]-	3
PG 40a:6	821.534	6.72	[M-H]-	3
PG 40a:7	819.518	6.72	[M-H]-	3
PG 40a:8	817.503	6.72	[M-H]-	3
PG 40a:9	815.487	6.72	[M-H]-	3
PI(15:0-18:1)D7	828.562	7.87	[M-H]-	1
PI 32a:1	807.503	7.9	[M-H]-	3
PI 34a:1	835.534	7.86	[M-H]-	3
PI 34a:2	833.519	7.88	[M-H]-	3
PI 34a:3	831.503	7.92	[M-H]-	3
PI 36a:1	863.566	7.83	[M-H]-	3
PI 36a:2	861.55	7.84	[M-H]-	3
PI 36a:3	859.534	7.88	[M-H]-	3
PI 36a:4	857.519	7.91	[M-H]-	3
PI 36a:5	855.503	7.94	[M-H]-	3
PI 38a:4	885.55	7.94	[M-H]-	3
PI 38a:6	881.519	7.93	[M-H]-	3
PI 40a:3	915.597	7.81	[M-H]-	3
PI 40a:4	913.581	7.83	[M-H]-	3
PI 40a:5	911.566	7.86	[M-H]-	3
PI 40a:6	909.55	7.88	[M-H]-	3
PS 38a:4	810.529	8.05	[M-H]-	3
PS 38a:6	806.498	8.16	[M-H]-	3
PS 40a:4	838.56	8	[M-H]-	3
PS 40a:5	836.545	8.07	[M-H]-	3
PS 40a:6	834.529	8.08	[M-H]-	3
PS 42a:6	862.56	8.05	[M-H]-	3
PS (12:0/12:0)	622.373	8.28	[M-H]-	1

## Sheet: Sup_Table_4
Supplementary Table 4: Relative quantities (in %) of each molecular species within each class for whole blood, DBS_T3 and DBS_T3 analysis. Means of n=3 meaurement, +/- SEM.
	Blood		DBS-T0		DBS_T3
Metabolites	Means	SEM	Means2	SEM3	Means4	SEM5
CE 16:1	1.75762	0.634984	0.623951	0.235797	0.266195	0.0889115
CE 18:1	9.87346	0.374541	12.3215	0.630527	4.24328	0.116625
CE 18:2	44.9001	2.62991	56.8495	2.67265	18.4872	5.09366
CE 18:3	0.591669	0.108209	0.0127081	0.00574872	46.9505	11.6015
CE 20:4	33.0452	2.30494	24.4196	2.46459	17.9732	4.99663
CE 20:5	0.936393	0.114501	0.489268	0.148161	0.284007	0.0645023
CE 22:6	8.89557	0.636682	5.28343	0.888767	4.83656	0.839009
Cholesterol	74.8107	4.48673	203.572	5.09687	6.95908	1.80154
TG 44:0	0.12046	0.0388426	0.947532	0.179863	0.40171	0.106707
TG 46:0	0.24352	0.0495538	2.26101	0.508778	0.732048	0.216315
TG 46:1	0.31055	0.12563	0.950628	0.261291	0.608653	0.16502
TG 48:0	0.41146	0.0496134	5.37003	0.998393	0.710185	0.184017
TG 48:1	0.741447	0.0897546	1.97422	0.297697	0.83963	0.0521981
TG 48:2	0.955119	0.0926345	1.19136	0.179366	0.796774	0.142107
TG 49:1	0.0986518	0.0305997	0.584043	0.219909	0.134122	0.0614789
TG 50:0	0.157798	0.0305969	0.298532	0.0679138	0.902909	0.132909
TG 50:1	0.552211	0.0907986	4.35278	0.796384	1.86713	0.480935
TG 50:2	2.47431	0.194381	5.24609	0.413566	4.18492	0.629742
TG 50:3	0.592475	0.221161	1.10732	0.136475	3.73217	0.50198
TG 50:4	4.69125	0.211602	2.60213	0.356352	0.562182	0.0547547
TG 51:2	1.58992	0.129783	0.713344	0.132677	0.338721	0.0943973
TG 52:2	0.162224	0.0637136	0.169938	0.0610429	24.8973	1.34774
TG 52:3	14.1839	1.84669	16.5636	0.868638	22.8527	1.60172
TG 52:4	34.0844	1.42937	23.352	1.81114	2.25439	0.81008
TG 54:3	16.0914	1.50587	4.84882	2.18509	33.7782	3.74675
TG 54:6	16.9892	1.07077	25.3351	2.88923	0	0
TG 56:3	3.65855	0.238038	1.22102	0.502709	0.271635	0.0453237
TG 56:4	0.324186	0.0400728	0.272734	0.107938	0.109164	0.0297661
TG 56:5	0.647358	0.061069	0.324283	0.105718	0.0254286	0.00809276
FA C14:0	22.0177	3.36592	15.2929	2.93219	18.2724	2.72387
FA C15:0	0.113722	0.014991	0.13969	0.0236937	0.126519	0.0151827
FA C16:0	34.9058	6.08417	34.8327	3.39526	26.4193	4.84443
FA C16:1	0.461086	0.0724475	0.532972	0.157282	0.549691	0.0393471
FA C18:0	37.8997	6.04237	42.4095	4.4599	46.3702	3.31772
FA C18:1	2.33123	0.317285	2.92922	0.566721	3.24244	0.325913
FA C18:1 (OH)	0.0761965	0.00765195	0.0835403	0.0153863	0.0860569	0.00775192
FA C18:2	0.941108	0.177023	1.3289	0.236169	1.81393	0.159968
FA C18:3	0.114295	0.0188632	0.122405	0.028434	0.129192	0.0031162
FA C19:0	0.0587905	0.00698355	0.0658442	0.0108272	0.0842648	0.00767481
FA C19:1	0.00771615	0.000909587	0.0108442	0.00235477	0.0205862	0.00281376
FA C20:0	0.543524	0.0664509	0.69908	0.140921	0.675014	0.0591582
FA C20:1	0.0518747	0.00715466	0.0873268	0.0225147	0.0905193	0.0128766
FA C20:2	0.0169717	0.00265762	0.0253708	0.00659779	0.0317619	0.00231821
FA C20:3	0.0213246	0.00319882	0.0367527	0.00929465	0.0547799	0.00266605
FA C20:4	0.142078	0.0190632	0.439656	0.0625892	0.816857	0.0705212
FA C20:5	0.00780175	0.00109527	0.0205375	0.00505566	0.0235205	0.001826
FA C21:0	0.0149132	0.00158221	0.0378051	0.00679235	0.0476033	0.00205869
FA C22:0	0.0601176	0.0067224	0.40748	0.0717568	0.487691	0.0223046
FA C22:4	0.0155359	0.0018173	0.0184947	0.00235289	0.042646	0.00200542
FA C22:5	0.00807443	0.00131995	0.00997752	0.00188602	0.0185774	0.000842851
FA C22:6	0.114454	0.0152433	0.142333	0.03124	0.209482	0.0189677
FA C23:0	0.0179562	0.00247799	0.0677111	0.0118844	0.071256	0.0078916
FA C24:0	0.0430181	0.00645983	0.195678	0.02969	0.203882	0.0252359
FA C26:0	0.0150629	0.00259862	0.0632656	0.00969633	0.111775	0.0121284
Cer (d18:1/C14:0)	0.412292	0.104617	0.662825	0.0783797	0.681209	0.0986916
Cer (d18:1/C16:0)	6.41524	0.132032	4.54082	0.513877	3.67481	0.364134
Cer (d18:1/C18:0)	1.77035	0.202568	1.7769	0.222706	1.14198	0.0432654
Cer (d18:1/C20:0)	2.46719	0.260653	3.31706	0.187442	2.69341	0.236167
Cer (d18:1/C22:0)	13.6906	0.161202	13.1432	0.242694	12.306	0.35182
Cer (d18:1/C22:1)	0.81539	0.106122	0.365566	0.0654305	0.654677	0.0680329
Cer (d18:1/C23:0)	6.4812	0.436227	6.46396	0.423252	6.41146	0.38961
Cer (d18:1/C24:0)	36.5371	0.645514	40.6807	1.22894	42.0355	0.933776
Cer (d18:1/C24:1)	27.4214	0.63992	23.1176	1.14034	24.8747	0.378008
Cer (d18:1/C25:0)	1.73304	0.202098	2.16574	0.432684	2.48323	0.123184
Cer (d18:1/C26:0)	2.25619	0.215529	3.76561	0.56944	3.04308	0.182882
PC 30a:0	0.154107	0.00687668	0.256314	0.0103922	0.310731	0.0751914
PC 32a:0	19.6188	0.457458	26.5588	0.397263	37.7111	4.26359
PC 32a:1	0.45559	0.0285004	0.711218	0.0397419	1.03729	0.434935
PC 32a:2	0.0266096	0.00266096	0.0262639	0.00339337	1.5063	0.661033
PC 34a:0	4.89483	0.243354	4.71482	0.297971	5.72107	1.09935
PC 34a:1	12.291	0.295167	15.5299	0.624222	14.898	0.730995
PC 34a:2	17.8279	0.413824	19.1809	0.665445	17.237	2.24274
PC 34a:3	0.49023	0.0200601	0.501341	0.0173838	0.62078	0.153533
PC 34e:1	0.346665	0.0125228	0.472694	0.0295117	0.715837	0.0726951
PC 34e:2	0.0838639	0.00707231	0.0997821	0.0106871	0.35774	0.119517
PC 36a:1	2.43527	0.127606	2.64263	0.379707	2.20569	0.590984
PC 36a:2	9.40757	0.260926	9.80494	0.497177	4.95597	1.71571
PC 36a:3	5.14912	0.326613	4.23113	0.418791	2.4486	0.339609
PC 36a:4	8.7277	0.289536	5.64363	0.324079	3.48725	0.511703
PC 36a:5	0.430215	0.0261445	0.248844	0.0211581	0.383714	0.118678
PC 36e:2 //PC 36p:1	0.0451722	0.00641828	0.0316418	0.00199401	0.313517	0.10838
PC 36e:3//PC 36p:2	0.0172389	0.00449506	0.0156712	0.00441469	0.118911	0.0605893
PC 36e:4//PC 36p:3	0.0645404	0.0180284	0.0603354	0.0193724	0.111162	0.0779001
PC 38a:4	5.59398	0.280272	4.00803	0.494379	1.94228	0.748826
PC 38a:5	2.84961	0.27722	1.33168	0.19617	0.940954	0.239727
PC 38a:6	6.43799	0.191501	2.62098	0.292686	0.96824	0.320116
PC 40a:1	0.0117982	0.00192887	0.017315	0.00236078	0.126749	0.0536305
PC 40a:2	0.00444739	0.000667137	0.00498108	0.00091324	0.14581	0.0759595
PC 40a:3	0.0048584	0.000930094	0.00677284	0.00099915	0.206682	0.109548
PC 40a:4	0.0678285	0.00613314	0.0501102	0.00712086	0.0682837	0.0332261
PC 40a:6	1.776	0.12685	0.93467	0.0901918	0.69965	0.246655
PC 40a:7	0.690405	0.052378	0.280056	0.010407	0.298661	0.044182
PC 40a:8	0.0967255	0.00564023	0.0145481	0.00319825	0.394395	0.167307
SM 34:0;O2	0.853111	0.0295497	1.13088	0.0611723	1.00719	0.0499185
SM 36:0;O2	0.152819	0.0201162	0.126128	0.0146354	0.177141	0.0160335
SM 40:0;O2	0.251687	0.0149372	0.335612	0.0313132	0.213421	0.021976
SM 42:0;O2	0.154024	0.0202782	0.237366	0.0462752	0.145949	0.027766
SM 42:1;O2	0.159521	0.0189431	0.130758	0.0160826	0.143842	0.00407665
SM 43:1;O2	0.989271	0.0437092	0.959032	0.0488892	0.805889	0.0382262
SM 34:1;O2	18.9361	0.460793	19.7062	0.555671	19.2516	0.696319
SM 34:2;O2	1.07061	0.0568409	0.926314	0.0729883	0.856324	0.0347103
SM 35:1;O2	0.0991996	0.0149736	0.0785588	0.00329159	0.137788	0.00941795
SM 36:1;O2	4.10275	0.149188	3.95829	0.164933	3.5785	0.188691
SM 36:2;O2	0.295691	0.03318	0.201293	0.0233526	0.207279	0.0258366
SM 37:1;O2	0.0822492	0.0127212	0.0605183	0.00681166	0.0650615	0.00517206
SM 38:1;O2	1.9416	0.0491091	2.05207	0.135091	1.84416	0.0869785
SM 38:2;O2	0.127224	0.0178221	0.107646	0.00946842	0.152119	0.00876141
SM 39:1;O2	0.240117	0.0321865	0.202382	0.0212014	0.222756	0.0208755
SM 39:2:O2	0.0082886	0.00346514	0.0130067	0.00194621	0.00498313	0.00234885
SM 40:1;O2	12.7405	0.204886	13.1672	0.35296	12.7264	0.736129
SM 40:2;O2	2.20694	0.136065	1.37592	0.188232	1.846	0.0554585
SM 41:1;O2	2.13545	0.0813553	2.25713	0.154574	2.11917	0.0651921
SM 41:2;O2	0.888337	0.0322661	0.658603	0.0473459	0.698183	0.046633
SM 42:1;O2	24.3697	1.1657	26.1908	1.39041	25.0268	0.645844
SM 42:2;O2	27.0796	0.830942	24.9373	1.08834	27.7986	0.490508
SM 43:1;O2	0.239591	0.0485767	0.41601	0.0632062	0.331927	0.0260024
SM 43:2;O2	0.203092	0.0102035	0.0964178	0.0128473	0.118483	0.0111408
SM 44:1;O2	0.350068	0.0232681	0.474131	0.0596501	0.281869	0.0300857
SM 44:2;O2	0.322477	0.0167158	0.200362	0.0270309	0.238445	0.0329763
LPC 16a:0	41.2828	0.968322	42.8112	0.773941	39.9985	1.01243
LPC 16a:1	0.808953	0.0659043	0.815108	0.0863726	0.906673	0.0825711
LPC 18a:0	23.5248	1.16503	23.4543	1.14974	25.7988	0.915484
LPC 18a:1	8.41136	0.776673	8.57398	0.731613	6.75456	1.31703
LPC 18a:2	17.489	0.870179	16.4572	0.783264	17.8035	0.596338
LPC 20a:3	0.886949	0.102871	0.746469	0.130027	0.694499	0.150569
LPC 20a:4	5.28686	0.171292	5.09507	0.0993834	5.48053	0.277465
LPC 22a:5	0.11116	0.0261418	0.0887719	0.016392	0.163101	0.040676
LPC 22a:6	2.19815	0.06805	1.95794	0.0553558	2.39992	0.0700975
C16:0 Carnitine	11.026	0.294579	9.95916	0.257667	13.2824	1.2515
C16:1 Carnitine	0.82929	0.125589	0.836986	0.0460419	1.22017	0.0712485
C18:0 Carnitine	1.86087	0.104816	2.18736	0.0813763	2.84257	0.291672
C18:1 Carnitine	5.26581	0.265804	5.18577	0.274723	6.84504	0.497557
C2:0 Carnitine	51.7417	1.95234	56.9942	2.07235	45.4597	4.34251
C20:4 Carnitine	0.967896	0.0680803	0.582334	0.0301325	0.805498	0.0570883
C3:0 Carnitine	3.50015	0.170659	2.40062	0.158623	2.28956	0.228989
Carnitine	24.8083	1.89487	21.8536	1.93244	27.255	2.1633
PE 32a:0	0.295648	0.0508406	0.880773	0.172248	1.58077	0.208385
PE 34a:1	3.39812	0.142023	6.43287	0.806186	10.1529	1.03618
PE 34a:2	2.19234	0.177726	2.83371	0.299126	3.48807	0.380847
PE 34p:1	0.779891	0.0884768	2.00928	0.337705	2.13264	0.340494
PE 36a:1	0.788932	0.114617	1.86552	0.240929	2.80294	0.299124
PE 36a:2	3.52732	0.163305	6.2444	0.496777	8.27987	0.57104
PE 36a:3	6.27857	0.172123	6.25204	0.938342	6.96112	0.457965
PE 36a:4	12.7793	0.196588	4.35752	1.38058	7.95894	1.31888
PE 38a:4	14.5129	0.18585	21.044	0.799612	17.4148	1.46016
PE 38a:5	29.7088	0.766481	28.8627	0.686014	24.9825	1.15569
PE 38a:6	12.56	0.221348	9.36641	0.40835	6.55943	0.633063
PE 40a:5	5.38825	0.0941802	3.61745	0.269546	2.9238	0.428018
PE 40a:6	6.49734	0.129346	3.87211	0.443856	2.93938	0.703726
PE 40a:9	1.29261	0.158495	2.36125	0.194831	1.8229	0.160592
LPE 16a:0	17.1719	2.19554	23.9298	3.07825	20.0672	6.03567
LPE 18a:0	28.7359	4.21462	19.0885	2.8784	17.9536	2.23349
LPE 18a:1	16.256	2.3879	19.8699	0.812613	0	0
LPE 18a:2	9.76479	1.66735	17.2818	1.62733	16.6509	4.50027
LPE 20a:4	28.0713	4.52131	19.8299	2.50639	45.3283	10.5148
PG 32a:0	27.5057	2.01416	29.2771	2.36101	26.9958	1.42071
PG 34a:1	42.5462	1.85844	39.5093	3.13773	47.5981	3.92775
PG 34a:2	14.2369	1.43194	10.09	1.68934	10.5109	2.84321
PG 36a:2	15.7112	1.03089	21.1236	1.32761	14.756	2.26153
PI 34a:1	4.08421	0.100584	6.33893	0.235253	9.61578	2.33657
PI 34a:2	11.9334	0.740267	14.0136	1.04601	20.9538	4.99616
PI 36a:2	12.6932	1.37043	18.968	0.640929	18.9131	2.93441
PI 36a:3	8.05711	1.39494	10.1128	1.35379	0	0
PI 36a:4	57.2229	1.75203	44.814	1.76171	50.5173	5.8214
PI 36a:5	0.756763	0.19498	0.335771	0.0743772	0	0
PI 38a:6	1.90845	0.12555	1.04765	0.116585	0	0
PI 40a:4	1.94734	0.25232	2.53936	0.237574	0	0
PI 40a:6	1.85732	0.258291	1.8299	0.299718	0	0
